# Supplementary material for: Global spatiotemporal and genetic footprint of the H5N1 avian influenza virus
Source: Int J Health Geogr. 2014 May 21;13:14. doi: 10.1186/1476-072X-13-14 (PMC4059878; doi:10.1186/1476-072X-13-14)
Supplement: Additional file 1 — Accession numbers of nucleotide sequences in the research. 873 nucleotide sequences of HA clade 2.2 used in this work are downloaded from GenBank. [file 1476-072X-13-14-S1.csv]

Accession Numbers
AB233319
AB233320
AB233321
AB233322
AB263752
AB284324
AB465592
AB497011
AB497012
AB497013
AB497014
AB497015
AB497016
AB497017
AB497019
AB497020
AB525191
AB551132
AM262541
AM262542
AM262546
AM262547
AM262553
AM262572
AM400971
AM400972
AM400973
AM400974
AM400975
AM400976
AM400977
AM400978
AM400979
AM400981
AM403460
AM403461
AM403462
AM403463
AM403464
AM403465
AM403468
AM403469
AM403470
AM403471
AM403472
AM403473
AM403474
AM403475
AM408216
AM492165
AM498628
AM498629
AM498630
AM498631
AM498632
AM502998
AM502999
AM503000
AM503001
AM503002
AM503003
AM503004
AM503005
AM749300
AM749442
AM749443
AM773724
AM911075
AM911076
AM911077
AM911078
AM911079
AM911080
AM911085
AM911090
AM911095
AM911100
AM914004
AM914012
AM914014
AM914016
AM914021
AM914026
CY016276
CY016284
CY016292
CY016300
CY016779
CY016787
CY016795
CY016803
CY016811
CY016819
CY016899
CY016907
CY016915
CY016923
CY016931
CY016939
CY016947
CY017027
CY017035
CY017043
CY017179
CY020349
CY020621
CY020629
CY020637
CY020645
CY020653
CY020661
CY020669
CY020677
CY020693
CY021373
CY021389
CY021517
CY029948
CY029956
CY029964
CY029972
CY034725
CY034727
CY034729
CY034731
CY034733
CY035241
CY037762
CY037770
CY041290
CY041298
CY041908
CY041910
CY041912
CY041914
CY041916
CY041918
CY041920
CY041922
CY041924
CY041926
CY041928
CY041930
CY041932
CY041936
CY041938
CY041940
CY041943
CY041945
CY041947
CY041949
CY041951
CY041953
CY041955
CY043355
CY043356
CY043358
CY043359
CY043363
CY043366
CY043367
CY043369
CY043370
CY043371
CY043372
CY043373
CY043374
CY043375
CY043376
CY043377
CY043378
CY043379
CY043380
CY043381
CY044032
CY044040
CY046070
CY046077
CY046079
CY046081
CY046083
CY046085
CY046089
CY046091
CY046095
CY046097
CY046102
CY046107
CY046112
CY047475
CY047483
CY048083
CY048091
CY048099
CY048107
CY048115
CY048123
CY048131
CY048139
CY048147
CY048155
CY048163
CY048171
CY048179
CY048187
CY048195
CY048203
CY048211
CY048219
CY048227
CY048235
CY048243
CY048251
CY048259
CY048267
CY048275
CY048283
CY048291
CY048299
CY048315
CY048323
CY048331
CY048339
CY048347
CY048355
CY048363
CY048371
CY048387
CY048395
CY048403
CY048411
CY048419
CY048427
CY048443
CY048467
CY048475
CY048491
CY048499
CY048507
CY048515
CY048523
CY048531
CY048539
CY048547
CY048563
CY048571
CY048579
CY048587
CY048595
CY048603
CY048619
CY048627
CY048635
CY048643
CY055191
CY061294
CY061302
CY061552
CY062439
CY062447
CY062453
CY062455
CY062457
CY062459
CY062462
CY062464
CY062466
CY062468
CY062470
CY062472
CY062474
CY062476
CY062478
CY062480
CY062482
CY062484
CY062486
CY062601
CY062602
CY062603
CY062604
CY062605
CY062606
CY062607
CY062608
CY062609
CY062610
CY063860
CY088769
DQ095612
DQ095615
DQ095616
DQ095619
DQ095620
DQ095622
DQ095623
DQ137873
DQ230521
DQ230522
DQ320919
DQ320922
DQ323672
DQ343502
DQ358746
DQ363923
DQ389158
DQ399540
DQ406728
DQ407519
DQ412997
DQ447199
DQ449031
DQ449632
DQ464354
DQ643982
DQ650659
DQ650663
DQ659326
DQ659327
DQ659679
DQ673901
DQ676830
DQ676834
DQ676840
DQ838516
DQ838517
DQ852600
DQ861291
DQ861999
DQ862000
DQ862001
DQ862002
DQ862003
DQ864711
DQ864715
DQ864716
DQ864717
DQ864718
DQ864719
DQ864720
DQ864721
DQ887061
DQ887062
DQ914808
DQ992780
EF110518
EF110519
EF165048
EF165049
EF165050
EF165052
EF165053
EF165054
EF165055
EF165056
EF165058
EF165059
EF165060
EF165063
EF200512
EF200513
EF205154
EF205155
EF205156
EF205157
EF205159
EF205160
EF362418
EF382359
EF395820
EF395844
EF395845
EF441263
EF441276
EF441277
EF441278
EF441279
EF441280
EF441281
EF446771
EF446779
EF469650
EF469651
EF469652
EF469653
EF469654
EF469655
EF469656
EF469658
EF469659
EF469660
EF523687
EF523688
EF523689
EF523690
EF523691
EF523692
EF523693
EF523695
EF523696
EF532622
EF532623
EF532626
EF532627
EF532628
EF532630
EF532631
EF535817
EF535818
EF535819
EF535820
EF535821
EF535822
EF535823
EF535824
EF535825
EF535826
EF547197
EF547198
EF605603
EF619980
EF619982
EF619989
EF619990
EF619998
EF624253
EF631164
EF631165
EF631166
EF631169
EF631170
EF631171
EF631172
EF631173
EF631174
EF631175
EF631176
EF631177
EF631178
EF631179
EF631180
EF631182
EF631183
EF631184
EF631186
EF631187
EU016351
EU016352
EU016353
EU016356
EU016357
EU146866
EU146867
EU146868
EU146869
EU146870
EU146871
EU146872
EU146873
EU146874
EU146875
EU146876
EU146877
EU146878
EU146879
EU146880
EU146920
EU147293
EU148356
EU148364
EU148372
EU148380
EU148388
EU148396
EU148404
EU148412
EU148420
EU148428
EU148436
EU148444
EU163431
EU183321
EU183322
EU183323
EU183324
EU183325
EU183326
EU183327
EU183328
EU183329
EU183330
EU183331
EU183332
EU190482
EU233675
EU233683
EU233691
EU233699
EU233707
EU233715
EU233723
EU233731
EU233739
EU277833
EU277841
EU332352
EU371897
EU371898
EU371899
EU371900
EU371901
EU371903
EU371904
EU371905
EU371906
EU371907
EU371908
EU371910
EU371911
EU371912
EU371913
EU371914
EU371915
EU371916
EU371917
EU371918
EU371919
EU371920
EU371921
EU371922
EU372943
EU372944
EU372945
EU372946
EU372947
EU373734
EU373736
EU373737
EU373738
EU391537
EU401751
EU401794
EU401795
EU401796
EU402398
EU424135
EU424136
EU436612
EU443541
EU443544
EU443548
EU443550
EU443552
EU443554
EU443555
EU443629
EU496383
EU496384
EU496385
EU496386
EU496387
EU496388
EU496389
EU496390
EU496391
EU496392
EU496393
EU496394
EU496395
EU496396
EU496397
EU496399
EU496400
EU574927
EU650486
EU697232
EU700511
EU717849
EU717851
EU717853
EU717855
EU717857
EU748903
EU871811
EU871814
EU871936
FJ390028
FJ445017
FJ445226
FJ445234
FJ445242
FJ472343
FJ476171
FJ476174
FJ492886
FJ573468
FJ667188
FJ686831
FJ686832
FJ686833
FJ686834
FJ686835
FJ686836
FJ686837
FJ686838
FJ686839
FJ686840
FJ686841
FJ686842
FJ686843
FJ686844
FJ686845
FJ686846
FJ686847
FJ686848
FJ686849
FJ686850
FJ719834
FJ785132
FJ785133
FJ785134
FJ785136
FJ785138
FJ785139
FJ785141
FJ785142
FJ785144
FJ785145
FJ785146
FJ785148
FJ785149
FJ785150
FJ785151
FJ785152
FJ785153
FJ785154
FJ785156
FJ785158
FJ839920
FM160635
FM160636
FM160637
FM160638
FM160639
FM160640
FM160641
FM160642
FM163440
FM165522
FM165530
FM177127
FM177135
FM209433
GQ184214
GQ184216
GQ184217
GQ184218
GQ184219
GQ184220
GQ184221
GQ184222
GQ184223
GQ184224
GQ184225
GQ184226
GQ184228
GQ184229
GQ184230
GQ184231
GQ184232
GQ184233
GQ184234
GQ184235
GQ184236
GQ184237
GQ184238
GQ184239
GQ184240
GQ184241
GQ184242
GQ184244
GQ184245
GQ184246
GQ184247
GQ184248
GQ184249
GQ184250
GQ227359
GQ355812
GQ355813
GQ355814
GQ355815
GQ355816
GQ355817
GQ355818
GQ355819
GQ355820
GQ355821
GQ355822
GQ355824
GQ355825
GQ355829
GQ355830
GQ355831
GQ355832
GQ355833
GQ355835
GQ355836
GQ355838
GQ478333
GQ915016
GQ917223
GQ917225
GQ917227
GQ917229
GQ917231
GU002672
GU002673
GU002674
GU002675
GU002676
GU002677
GU002678
GU002679
GU002680
GU002681
GU002682
GU002683
GU002684
GU002685
GU002686
GU002687
GU002688
GU002689
GU002690
GU002692
GU002693
GU002695
GU002696
GU002697
GU002698
GU002700
GU002701
GU002702
GU002703
GU002704
GU002705
GU046706
GU046710
GU046712
GU046716
GU046718
GU046726
GU046728
GU046730
GU046754
GU046758
GU046760
GU046762
GU046764
GU046766
GU046772
GU046774
GU046776
GU066389
GU083618
GU083626
GU083637
GU083645
GU083653
GU083661
GU186700
GU252822
GU252830
GU271998
GU272006
GU354073
GU356583
GU366078
GU370127
GU371911
GU454581
GU560030
GU811710
GU811711
GU811712
GU811713
GU811714
GU811715
GU811716
GU811717
GU811718
GU811719
GU811720
GU811721
GU811722
GU811723
GU811724
GU811725
GU811726
GU811727
GU811731
GU811732
GU811733
GU811734
GU811735
GU811737
GU811740
GU811741
GU811742
GU811743
GU811744
GU811745
GU811746
GU811747
HM172083
HM172084
HM172085
HM172087
HM172453
HM172454
HM172456
HM466695
HQ156760
HQ156765
HQ156776
HQ198252
HQ198253
HQ198254
HQ198255
HQ198256
HQ198257
HQ198258
HQ198259
HQ198261
HQ198263
HQ198264
HQ198265
HQ198266
HQ198268
HQ198269
HQ198270
HQ198271
HQ198272
HQ198274
HQ198275
HQ198276
HQ198277
HQ198278
HQ198279
HQ198280
HQ198281
HQ198282
HQ198283
HQ198284
HQ198285
HQ198287
HQ198288
HQ198290
HQ198292
HQ198293
HQ198295
HQ198296
HQ606466
JF357720
JF357721
JF357722
JF357723
JF746737
JF746738
JF746739
JF746740
JF746741
