# Supplementary material for: Global spatiotemporal and genetic footprint of the H5N1 avian influenza virus
Source: Int J Health Geogr. 2014 May 21;13:14. doi: 10.1186/1476-072X-13-14 (PMC4059878; doi:10.1186/1476-072X-13-14)
Supplement: Additional file 2 — The number of sequences obtained and used for each country. The 873 sequence records of HA genes of clade 2.2 are distributed in 43 countries. [file 1476-072X-13-14-S2.csv]

ID	Country	# Records
1	Afghanistan	5
2	Austria	23
3	Azerbaijan	5
4	Bangladesh	25
5	Benin	1
6	Bosnia and Herzegovina	1
7	Burkina Faso	6
8	China	21
9	Cote dIvoire	2
10	Croatia	1
11	Czech	5
12	Denmark	9
13	Egypt	341
14	England	4
15	France	7
16	Germany	62
17	Ghana	2
18	Hungary	6
19	India	42
20	Iran	7
21	Israel	10
22	Italy	5
23	Ivory Coast	3
24	Japan	1
25	Kazakhstan	2
26	Korea	9
27	Kuwait	6
28	Mongolia	8
29	Niger	3
30	Nigeria	135
31	Pakistan	10
32	Poland	1
33	Romania	20
34	Russia	38
35	Saudi Arabia	5
36	Slovakia	1
37	Slovenia	8
38	Sudan	9
39	Switzerland	9
40	Thailand	5
41	Togo	1
42	Turkey	6
43	Ukraine	3
